# Supplementary material for: Relationship between PIWIL1 gene polymorphisms and epithelial ovarian cancer susceptibility among southern Chinese woman: a three-center case–control study
Source: BMC Cancer. 2023 Nov 27;23:1149. doi: 10.1186/s12885-023-11651-2 (PMC10680212; doi:10.1186/s12885-023-11651-2)
Supplement: Supplementary file 2 — Additional file 2: Table S2. DNA quality data. [file 12885_2023_11651_MOESM2_ESM.xls]

## Sheet: sheet1(原)
Table S2 DNA quality data
sample	sample type	A260	A280	A230	A260/A280	A260/A230	concentration(ng/ul)
1	Tumor	0.271	0.192	0.666	1.836	2.138	13.586
2	Tumor	0.255	0.167	0.659	1.846	2.118	12.766
3	Tumor	2.626	1.504	5.603	1.868	2.099	131.302
4	Tumor	0.287	0.171	0.593	1.902	2.115	14.377
5	Tumor	0.905	0.528	2.383	1.835	2.11	45.28
6	Tumor	0.289	0.192	0.560	1.828	2.047	14.46
7	Tumor	0.193	0.129	0.412	1.919	2.099	9.669
8	Tumor	0.261	0.165	0.451	1.909	2.11	13.09
9	Tumor	0.405	0.273	0.844	1.908	2.111	20.288
10	Tumor	0.735	0.449	1.356	1.858	2.073	36.787
11	Tumor	0.426	0.254	0.413	1.898	2.262	21.323
12	Tumor	0.548	0.311	0.579	1.881	2.276	27.405
13	Tumor	0.233	0.140	0.287	1.883	2.144	11.676
14	Tumor	0.246	0.153	0.345	1.825	2.145	12.333
15	Tumor	0.294	0.174	0.344	1.908	2.183	14.701
16	Tumor	0.383	0.226	0.367	1.916	2.275	19.196
17	Tumor	0.489	0.291	0.459	1.904	2.196	24.478
18	Tumor	1.387	0.789	1.528	1.88	2.238	69.379
19	Tumor	0.642	0.369	0.703	1.863	2.245	32.148
20	Tumor	0.399	0.243	0.440	1.865	2.238	19.966
21	Tumor	0.414	0.252	0.487	1.864	2.181	20.709
22	Tumor	0.691	0.398	0.688	1.857	2.234	34.591
23	Tumor	0.214	0.132	0.267	1.842	2.135	10.748
24	Tumor	0.227	0.136	0.246	1.891	2.255	11.377
25	Tumor	0.167	0.103	0.165	1.836	2.239	8.362
26	Tumor	0.291	0.168	0.267	1.858	2.22	14.593
27	Tumor	0.219	0.130	0.283	1.907	2.106	10.977
28	Tumor	0.247	0.152	0.332	1.845	2.076	12.377
29	Tumor	0.242	0.152	0.318	1.917	2.093	12.122
30	Tumor	0.242	0.147	0.285	1.87	2.182	12.144
31	Tumor	0.315	0.187	0.305	1.901	2.261	15.763
32	Tumor	0.2	0.126	0.265	1.902	2.085	10.007
33	Tumor	0.403	0.246	0.395	1.858	2.252	20.181
34	Tumor	0.588	0.344	0.638	1.829	2.252	29.403
35	Tumor	0.25	0.150	0.248	1.896	2.246	12.596
36	Tumor	0.226	0.133	0.230	1.921	2.212	11.33
37	Tumor	0.214	0.126	0.234	1.824	2.244	10.721
38	Tumor	0.081	0.056	0.159	1.88	2.144	4.093
39	Tumor	0.168	0.109	0.241	1.861	2.128	8.409
40	Tumor	0.165	0.110	0.282	1.826	2.117	8.287
41	Tumor	0.176	0.113	0.249	1.882	2.14	8.842
42	Tumor	0.18	0.113	0.232	1.908	2.106	9.021
43	Tumor	0.247	0.154	0.268	1.83	2.252	12.386
44	Tumor	0.121	0.086	0.194	1.833	2.155	6.084
45	Tumor	0.168	0.114	0.283	1.886	2.124	8.409
46	Tumor	0.187	0.122	0.296	1.851	2.165	9.393
47	Tumor	0.17	0.109	0.217	1.884	2.115	8.514
48	Tumor	0.204	0.147	0.354	1.907	2.107	10.22
49	Tumor	0.111	0.072	0.192	1.862	2.109	5.562
50	Tumor	0.077	0.057	0.177	1.873	2.168	3.885
51	Tumor	0.132	0.072	0.237	1.812	2.087	6.601
52	Tumor	0.143	0.086	0.261	1.877	2.082	7.196
53	Tumor	0.168	0.098	0.222	1.832	2.087	8.424
54	Tumor	0.118	0.066	0.202	1.893	2.115	5.931
55	Tumor	0.167	0.095	0.247	1.885	2.108	8.372
56	Tumor	0.155	0.087	0.227	1.901	2.114	7.787
57	Tumor	0.131	0.081	0.197	1.844	2.096	6.586
58	Tumor	0.169	0.100	0.217	1.913	2.11	8.498
59	Tumor	0.133	0.078	0.229	1.838	2.113	6.691
60	Tumor	0.224	0.133	0.316	1.899	2.139	11.205
61	Tumor	0.274	0.166	0.397	1.872	2.119	13.703
62	Tumor	1.695	0.946	1.804	1.914	2.27	84.766
63	Tumor	0.134	0.080	0.252	1.903	2.061	6.73
64	Tumor	0.25	0.151	0.310	1.872	2.138	12.527
65	Tumor	0.142	0.078	0.211	1.814	2.106	7.139
66	Tumor	0.261	0.144	0.306	1.809	2.183	13.063
67	Tumor	0.25	0.150	0.336	1.892	2.077	12.546
68	Tumor	0.109	0.060	0.183	1.813	2.125	5.464
69	Tumor	0.127	0.072	0.176	1.878	2.055	6.389
70	Tumor	0.364	0.214	0.348	1.825	2.274	18.211
71	Tumor	0.901	0.556	1.350	1.842	2.098	45.067
72	Tumor	0.118	0.068	0.177	1.859	2.102	5.948
73	Tumor	0.093	0.053	0.168	1.873	2.084	4.657
74	Tumor	0.077	0.050	0.147	1.863	2.06	3.896
75	Tumor	0.604	0.353	1.109	1.831	2.075	30.202
76	Tumor	0.221	0.134	0.277	1.876	2.128	11.082
77	Tumor	0.154	0.084	0.153	1.82	2.232	7.707
78	Tumor	0.201	0.125	0.243	1.827	2.159	10.063
79	Tumor	0.113	0.061	0.198	1.85	2.102	5.667
80	Tumor	0.168	0.093	0.201	1.812	2.168	8.436
81	Tumor	0.076	0.046	0.127	1.876	2.135	3.845
82	Tumor	0.166	0.096	0.198	1.848	2.17	8.328
83	Tumor	0.136	0.079	0.168	1.85	2.145	6.845
84	Tumor	0.182	0.112	0.257	1.849	2.139	9.131
85	Tumor	0.224	0.132	0.247	1.914	2.238	11.239
86	Tumor	0.135	0.074	0.177	1.819	2.096	6.778
87	Tumor	0.224	0.130	0.274	1.84	2.15	11.237
88	Tumor	0.132	0.073	0.213	1.914	2.148	6.6
89	Tumor	0.136	0.073	0.172	1.862	2.124	6.841
90	Tumor	0.212	0.121	0.233	1.875	2.238	10.601
91	Tumor	0.292	0.171	0.326	1.823	2.226	14.622
92	Tumor	0.148	0.087	0.190	1.914	2.108	7.404
93	Tumor	0.172	0.104	0.215	1.877	2.134	8.64
94	Tumor	0.13	0.082	0.223	1.901	2.113	6.507
95	Tumor	0.38	0.224	0.400	1.918	2.28	19.015
96	Tumor	0.305	0.175	0.313	1.865	2.205	15.272
97	Tumor	0.282	0.171	0.352	1.871	2.132	14.128
98	Tumor	0.122	0.075	0.233	1.839	2.055	6.124
99	Tumor	0.25	0.152	0.326	1.864	2.099	12.548
100	Tumor	0.078	0.042	0.037	1.839	2.13	3.936
101	Tumor	0.206	0.108	0.102	1.905	2.021	10.343
102	Tumor	0.128	0.071	0.064	1.806	2.011	6.426
103	Tumor	0.272	0.141	0.135	1.935	2.019	13.665
104	Tumor	0.33	0.165	0.148	1.996	2.223	16.495
105	Tumor	0.184	0.094	0.087	1.962	2.125	9.251
106	Tumor	0.28	0.154	0.139	1.813	2.012	14.05
107	Tumor	0.264	0.139	0.126	1.902	2.095	13.212
108	Tumor	0.257	0.129	0.127	1.991	2.027	12.899
109	Tumor	0.365	0.191	0.172	1.916	2.123	18.267
110	Tumor	0.173	0.087	0.084	1.987	2.069	8.651
111	Tumor	0.256	0.139	0.121	1.844	2.123	12.795
112	Tumor	0.357	0.184	0.169	1.941	2.111	17.891
113	Tumor	0.026	0.014	0.012	1.807	2.148	1.296
114	Tumor	0.326	0.171	0.152	1.911	2.141	16.319
115	Tumor	0.048	0.026	0.024	1.88	2.032	2.429
116	Tumor	0.15	0.079	0.07	1.908	2.15	7.501
117	Tumor	0.229	0.123	0.108	1.858	2.117	11.494
118	Tumor	0.065	0.036	0.032	1.809	2.062	3.243
119	Tumor	0.042	0.021	0.019	1.988	2.154	2.121
120	Tumor	0.151	0.076	0.071	1.99	2.138	7.576
121	Tumor	0.248	0.126	0.113	1.966	2.186	12.457
122	Tumor	0.609	0.313	0.293	1.947	2.078	30.485
123	Tumor	0.418	0.215	0.19	1.945	2.195	20.984
124	Tumor	0.655	0.341	0.296	1.919	2.211	32.782
125	Tumor	0.808	0.437	0.402	1.848	2.012	40.515
126	Tumor	0.798	0.423	0.358	1.885	2.227	39.982
127	Tumor	0.991	0.52	0.489	1.906	2.028	49.617
128	Tumor	0.911	0.459	0.421	1.983	2.162	45.688
129	Tumor	0.897	0.491	0.44	1.827	2.039	44.992
130	Tumor	0.775	0.41	0.379	1.888	2.045	38.839
131	Tumor	0.853	0.427	0.395	1.998	2.16	42.715
132	Tumor	0.804	0.404	0.399	1.988	2.013	40.208
133	Tumor	0.767	0.406	0.379	1.888	2.022	38.501
134	Tumor	0.906	0.465	0.447	1.949	2.027	45.437
135	Tumor	0.846	0.457	0.398	1.852	2.126	42.314
136	Tumor	0.926	0.493	0.461	1.878	2.008	46.308
137	Tumor	0.855	0.448	0.414	1.907	2.066	42.748
138	Tumor	0.988	0.497	0.458	1.986	2.155	49.461
139	Tumor	0.625	0.329	0.312	1.902	2.004	31.282
140	Tumor	0.786	0.426	0.357	1.844	2.199	39.421
141	Tumor	0.585	0.318	0.292	1.838	2.003	29.335
142	Tumor	6.307	3.223	2.9	1.957	2.175	315.563
143	Tumor	2.246	1.193	1.033	1.882	2.175	112.699
144	Tumor	9.345	4.807	4.523	1.944	2.066	468.798
145	Tumor	9.579	5.136	4.476	1.865	2.14	480.406
146	Tumor	6.291	3.268	3.113	1.925	2.021	314.824
147	Tumor	3.853	2.038	1.747	1.891	2.205	192.852
148	Tumor	6.669	3.622	3.102	1.841	2.15	333.542
149	Tumor	3.066	1.621	1.47	1.892	2.086	153.484
150	Tumor	2.163	1.169	1.007	1.851	2.149	108.273
151	Tumor	4.647	2.403	2.166	1.934	2.145	232.916
152	Tumor	8.137	4.294	3.689	1.895	2.206	407.246
153	Tumor	0.037	0.019	0.018	1.926	2.019	1.868
154	Tumor	0.336	0.17	0.168	1.977	2.002	16.811
155	Tumor	0.311	0.17	0.151	1.832	2.062	15.604
156	Tumor	0.175	0.097	0.08	1.813	2.183	8.757
157	Tumor	0.379	0.194	0.185	1.956	2.05	19.021
158	Tumor	0.081	0.044	0.04	1.837	2.004	4.047
159	Tumor	0.184	0.096	0.084	1.912	2.178	9.207
160	Tumor	0.164	0.089	0.079	1.853	2.084	8.233
161	Tumor	0.268	0.137	0.121	1.951	2.22	13.419
162	Tumor	0.079	0.041	0.038	1.921	2.072	3.968
163	Tumor	0.059	0.032	0.027	1.864	2.163	2.947
164	Tumor	0.375	0.197	0.181	1.9	2.072	18.817
165	Tumor	0.165	0.09	0.082	1.83	2.015	8.262
166	Tumor	0.223	0.112	0.1	1.993	2.228	11.159
167	Tumor	0.059	0.032	0.027	1.871	2.197	2.954
168	Tumor	0.267	0.141	0.132	1.894	2.03	13.381
169	Tumor	0.09	0.046	0.043	1.968	2.088	4.525
170	Tumor	0.236	0.127	0.117	1.859	2.017	11.813
171	Tumor	0.355	0.183	0.165	1.944	2.155	17.766
172	Tumor	0.293	0.147	0.144	1.999	2.038	14.677
173	Tumor	0.274	0.145	0.129	1.895	2.132	13.721
174	Tumor	0.111	0.059	0.053	1.874	2.092	5.574
175	Tumor	0.089	0.048	0.041	1.855	2.163	4.458
176	Tumor	0.039	0.021	0.018	1.838	2.117	1.942
177	Tumor	0.051	0.026	0.025	1.959	2.005	2.567
178	Tumor	0.261	0.137	0.122	1.912	2.137	13.064
179	Tumor	0.08	0.044	0.038	1.833	2.111	4.004
180	Tumor	0.273	0.149	0.128	1.832	2.132	13.647
181	Tumor	0.249	0.131	0.122	1.894	2.043	12.497
182	Tumor	0.202	0.103	0.097	1.953	2.077	10.105
183	Tumor	0.309	0.159	0.144	1.948	2.144	15.515
184	Tumor	0.119	0.065	0.055	1.821	2.181	5.961
185	Tumor	5.272	3.348	4.823	1.968	2.297	263.602
186	Tumor	0.344	0.298	2.006	1.866	2.145	17.225
187	Tumor	3.375	3.442	12.326	1.848	2.173	168.754
188	Tumor	2.243	1.631	2.829	1.841	2.221	112.17
189	Tumor	2.833	2.002	2.788	1.891	2.301	141.655
190	Tumor	6.402	6.466	21.966	1.86	2.095	320.108
191	Tumor	3.039	2.121	5.015	1.913	2.088	151.971
192	Tumor	4.448	2.991	4.359	1.858	2.306	222.403
193	Tumor	4.029	2.774	3.571	1.815	2.141	201.477
194	Tumor	1.584	1.408	7.581	1.829	2.092	79.225
195	Tumor	1.742	1.289	2.525	1.912	2.193	87.123
196	Tumor	2.174	1.581	2.179	1.841	2.278	108.719
197	Tumor	1.565	1.176	2.422	1.886	2.138	78.259
198	Tumor	2.588	1.854	4.312	1.868	2.081	129.447
199	Tumor	1.788	1.254	1.732	1.905	2.321	89.44
200	Tumor	0.701	0.569	1.209	1.861	2.055	35.056
201	Tumor	1.824	1.351	3.322	1.911	2.117	91.248
202	Tumor	2.079	1.378	2.975	1.885	2.204	103.951
203	Tumor	4.904	4.100	11.873	1.917	2.047	245.229
204	Tumor	4.422	3.041	4.400	1.817	2.287	221.138
205	Tumor	3.375	2.755	5.107	1.854	2.157	168.787
206	Tumor	0.686	0.663	3.225	1.917	2.097	34.345
207	Tumor	2.535	1.728	21.078	1.833	2.081	126.759
208	Tumor	1.53	1.118	6.101	1.833	2.144	76.549
209	Tumor	5.544	5.323	22.238	1.824	2.142	277.221
210	Tumor	6.413	4.362	8.159	1.837	2.213	320.684
211	Tumor	2.349	1.757	4.468	1.894	2.088	117.483
212	Tumor	5.55	3.731	8.813	1.859	2.118	277.53
213	Tumor	2.84	2.085	11.830	1.825	2.131	142.015
214	Tumor	6.678	6.141	22.640	1.882	2.099	333.938
215	Tumor	1.737	1.475	18.826	1.895	2.046	86.893
216	Tumor	5.067	3.825	5.642	1.878	2.253	253.39
217	Tumor	2.491	1.769	5.887	1.883	2.059	124.58
218	Tumor	5.176	3.511	9.557	1.842	2.108	258.834
219	Tumor	5.604	5.693	22.290	1.853	2.145	280.232
220	Tumor	1.208	0.924	8.879	1.857	2.101	60.432
221	Tumor	5.18	3.492	6.403	1.854	2.242	259.036
222	Tumor	11.02	11.204	71.322	1.852	2.124	551.017
223	Tumor	8.365	5.538	9.623	1.887	2.217	418.265
224	Tumor	3.99	2.733	7.073	1.824	2.136	199.515
225	Tumor	0.838	0.626	5.705	1.896	2.114	41.926
226	Tumor	7.915	5.228	11.815	1.892	2.168	395.795
227	Tumor	23.138	15.351	18.569	1.884	2.188	1156.92
228	Tumor	7.099	4.716	7.937	1.881	2.249	354.983
229	Tumor	1.4	1.098	17.786	1.917	2.129	70.043
230	Tumor	5.955	4.008	8.366	1.856	2.22	297.793
231	Tumor	13.231	8.598	13.247	1.923	2.279	661.568
232	Tumor	9.847	6.456	7.318	1.906	2.212	492.355
233	Tumor	9.987	6.464	8.247	1.931	2.144	499.394
234	Tumor	7.337	4.845	5.560	1.892	2.18	366.858
235	Tumor	5.89	3.977	4.431	1.851	2.192	294.531
236	Tumor	10.771	6.944	9.349	1.938	2.171	538.596
237	Tumor	9.257	6.168	8.023	1.876	2.173	462.887
238	Tumor	5.912	3.986	6.101	1.853	2.242	295.618
239	Tumor	10.218	6.619	6.958	1.929	2.166	510.944
240	Tumor	7.077	4.667	6.084	1.895	2.185	353.895
241	Tumor	0.233	0.210	5.128	1.914	2.088	11.694
242	Tumor	2.405	1.717	14.056	1.873	2.144	120.25
243	Tumor	7.178	4.592	7.150	1.953	2.285	358.904
244	Tumor	7.647	5.046	7.341	1.894	2.233	382.378
245	Tumor	5.898	3.987	5.249	1.849	2.135	294.929
246	Tumor	1.566	1.670	15.915	1.895	2.054	78.336
247	Tumor	5.006	3.423	7.888	1.827	2.124	250.328
248	Tumor	5.307	3.526	5.014	1.881	2.253	265.355
249	Tumor	2.565	1.820	7.303	1.884	2.169	128.251
250	Tumor	5.801	3.863	4.462	1.877	2.156	290.075
251	Tumor	6.565	4.322	5.130	1.898	2.23	328.259
252	Tumor	6.183	4.087	6.053	1.89	2.307	309.162
253	Tumor	7.511	4.900	7.158	1.915	2.242	375.558
254	Tumor	6.237	4.182	5.586	1.864	2.326	311.869
255	Tumor	7.039	4.609	5.591	1.908	2.204	351.952
256	Tumor	5.925	3.934	4.397	1.882	2.215	296.264
257	Tumor	5.046	3.365	5.491	1.874	2.279	252.308
258	Tumor	5.89	3.876	5.580	1.899	2.25	294.549
259	Tumor	5.081	3.519	17.768	1.804	2.188	254.065
260	Tumor	4.698	3.108	5.718	1.889	2.258	234.938
261	Tumor	91.177	65.817	70.760	1.854	2.141	4558.85
262	Tumor	3.824	2.585	4.349	1.848	2.23	191.202
263	Tumor	0.129	0.115	0.812	1.922	2.13	6.472
264	Tumor	0.886	0.733	8.408	1.832	2.062	44.304
265	Tumor	3.632	3.376	21.285	1.867	2.144	181.643
266	Tumor	5.757	3.778	5.064	1.904	2.152	287.899
267	Tumor	4.558	3.152	4.312	1.807	2.252	227.924
268	Tumor	3.586	2.398	4.734	1.869	2.278	179.339
269	Tumor	3.243	2.217	4.074	1.828	2.225	162.156
270	Tumor	1.586	1.136	3.059	1.868	2.079	79.322
271	Tumor	5.097	3.359	5.301	1.896	2.232	254.884
272	Tumor	8.441	5.443	12.516	1.938	2.174	422.098
273	Tumor	4.679	3.129	4.564	1.869	2.312	233.985
274	Tumor	0.223	0.141	0.282	1.902	2.12	11.153
275	Tumor	0.154	0.097	0.231	1.904	2.101	7.744
276	Tumor	0.255	0.153	0.362	1.891	2.136	12.788
277	Tumor	0.232	0.139	0.350	1.889	2.093	11.612
278	Tumor	0.373	0.217	0.574	1.838	2.082	18.69
279	Tumor	0.103	0.065	0.272	1.902	2.109	5.155
280	Tumor	0.233	0.140	0.280	1.884	2.165	11.692
281	Tumor	0.349	0.201	0.414	1.858	2.175	17.499
282	Tumor	0.184	0.112	0.252	1.86	2.061	9.239
283	Tumor	0.079	0.051	0.160	1.871	2.123	3.961
284	Tumor	0.069	0.045	0.157	1.861	2.073	3.491
285	Tumor	0.1	0.058	0.155	1.83	2.077	5.02
286	Tumor	0.065	0.041	0.160	1.918	2.142	3.298
287	Tumor	0.083	0.050	0.182	1.869	2.085	4.15
288	Tumor	0.084	0.053	0.214	1.889	2.125	4.229
289	Normal	0.175	0.110	0.297	1.903	2.118	8.758
290	Normal	0.082	0.053	0.195	1.863	2.151	4.111
291	Normal	0.101	0.063	0.204	1.84	2.13	5.097
292	Normal	0.039	0.027	0.131	1.868	2.136	1.999
293	Normal	0.103	0.060	0.150	1.851	2.119	5.185
294	Normal	0.124	0.071	0.181	1.856	2.113	6.2
295	Normal	0.134	0.085	0.202	1.895	2.096	6.735
296	Normal	0.129	0.084	0.202	1.849	2.07	6.483
297	Normal	0.219	0.129	0.228	1.823	2.193	10.992
298	Normal	0.083	0.052	0.147	1.889	2.093	4.15
299	Normal	0.048	0.031	0.175	1.854	2.109	2.441
300	Normal	0.085	0.055	0.190	1.873	2.079	4.278
301	Normal	0.059	0.038	0.177	1.871	2.167	2.991
302	Normal	0.113	0.069	0.199	1.858	2.098	5.673
303	Normal	0.125	0.081	0.228	1.861	2.078	6.25
304	Normal	0.173	0.109	0.256	1.915	2.107	8.681
305	Normal	0.105	0.064	0.216	1.852	2.117	5.258
306	Normal	0.043	0.031	0.166	1.831	2.093	2.188
307	Normal	0.102	0.062	0.224	1.87	2.086	5.12
308	Normal	0.049	0.031	0.150	1.894	2.16	2.477
309	Normal	0.088	0.052	0.175	1.915	2.136	4.437
310	Normal	1.624	1.000	1.155	1.846	2.137	81.217
311	Normal	0.94	0.531	1.267	1.893	2.073	47.04
312	Normal	0.416	0.250	0.435	1.883	2.287	20.832
313	Normal	0.092	0.055	0.185	1.896	2.128	4.625
314	Normal	0.051	0.032	0.158	1.886	2.153	2.552
315	Normal	0.114	0.065	0.180	1.869	2.167	5.726
316	Normal	0.041	0.028	0.153	1.895	2.101	2.075
317	Normal	0.049	0.035	0.146	1.824	2.167	2.46
318	Normal	0.05	0.034	0.144	1.914	2.182	2.538
319	Normal	0.223	0.144	0.309	1.875	2.054	11.185
320	Normal	0.159	0.106	0.309	1.827	2.047	7.988
321	Normal	0.149	0.089	0.556	1.884	2.099	7.46
322	Normal	0.09	0.049	0.231	1.807	2.12	4.515
323	Normal	0.059	0.036	0.192	1.844	2.142	2.992
324	Normal	0.031	0.021	0.168	1.891	2.119	1.57
325	Normal	0.07	0.046	0.163	1.859	2.164	3.537
326	Normal	0.092	0.060	0.236	1.842	2.12	4.617
327	Normal	0.174	0.114	0.300	1.842	2.111	8.708
328	Normal	0.738	0.414	0.797	1.905	2.256	36.924
329	Normal	0.064	0.046	0.209	1.908	2.14	3.242
330	Normal	0.099	0.065	0.233	1.853	2.156	4.974
331	Normal	0.077	0.047	0.194	1.837	2.127	3.863
332	Normal	0.094	0.050	0.133	1.89	2.142	4.748
333	Normal	0.118	0.070	0.114	1.901	2.27	5.937
334	Normal	0.115	0.070	0.115	1.872	2.234	5.786
335	Normal	0.198	0.122	0.252	1.85	2.115	9.939
336	Normal	0.505	0.291	0.607	1.857	2.162	25.281
337	Normal	0.072	0.040	0.127	1.894	2.099	3.609
338	Normal	0.053	0.031	0.104	1.834	2.14	2.66
339	Normal	0.052	0.027	0.081	1.897	2.08	2.639
340	Normal	0.077	0.046	0.086	1.908	2.223	3.879
341	Normal	0.058	0.033	0.078	1.858	2.073	2.907
342	Normal	0.143	0.084	0.157	1.912	2.242	7.174
343	Normal	0.218	0.129	0.221	1.914	2.217	10.938
344	Normal	0.237	0.127	0.272	1.861	2.205	11.895
345	Normal	0.109	0.064	0.097	1.83	2.262	5.491
346	Normal	0.052	0.032	0.095	1.836	2.077	2.605
347	Normal	0.054	0.034	0.068	1.895	2.125	2.737
348	Normal	0.122	0.067	0.078	1.812	2.186	6.125
349	Normal	0.072	0.005	0.025	1.823	2.031	3.624
350	Normal	0.087	0.004	0.015	1.823	2.031	4.369
351	Normal	0.068	0.042	0.052	1.859	2.237	3.444
352	Normal	0.358	0.208	0.345	1.838	2.268	17.915
353	Normal	0.171	0.105	0.176	1.844	2.201	8.55
354	Normal	0.098	0.062	0.097	1.916	2.247	4.943
355	Normal	0.101	0.064	0.071	1.891	2.149	5.087
356	Normal	0.096	0.057	0.057	1.9	2.206	4.823
357	Normal	0.07	0.045	0.037	1.879	2.219	3.539
358	Normal	0.058	0.041	0.095	1.914	2.142	2.905
359	Normal	0.119	0.072	0.076	1.875	2.19	5.989
360	Normal	0.122	0.078	0.077	1.878	2.201	6.115
361	Normal	0.234	0.143	0.245	1.854	2.284	11.722
362	Normal	0.228	0.143	0.232	1.916	2.216	11.443
363	Normal	0.132	0.085	0.162	1.873	2.144	6.606
364	Normal	0.142	0.090	0.141	1.894	2.237	7.114
365	Normal	0.246	0.144	0.248	1.832	2.225	12.345
366	Normal	0.329	0.192	0.254	1.836	2.323	16.471
367	Normal	0.728	0.398	1.218	1.831	2.128	36.439
368	Normal	0.181	0.117	0.233	1.866	2.109	9.082
369	Normal	0.136	0.089	0.177	1.848	2.099	6.831
370	Normal	0.524	0.346	0.834	1.837	2.159	26.207
371	Normal	0.112	0.072	0.215	1.88	2.054	5.638
372	Normal	0.21	0.128	0.310	1.867	2.11	10.536
373	Normal	0.148	0.093	0.232	1.911	2.07	7.422
374	Normal	0.169	0.102	0.303	1.875	2.089	8.474
375	Normal	0.214	0.139	0.367	1.857	2.114	10.705
376	Normal	0.174	0.111	0.271	1.892	2.074	8.729
377	Normal	0.131	0.076	0.189	1.833	2.126	6.581
378	Normal	0.142	0.084	0.206	1.911	2.12	7.106
379	Normal	0.08	0.051	0.183	1.888	2.168	4.008
380	Normal	0.087	0.053	0.132	1.851	2.092	4.368
381	Normal	0.171	0.117	0.282	1.883	2.136	8.551
382	Normal	0.204	0.116	0.226	1.87	2.231	10.216
383	Normal	0.191	0.122	0.310	1.881	2.147	9.562
384	Normal	0.181	0.107	0.293	1.913	2.15	9.087
385	Normal	0.113	0.067	0.210	1.889	2.067	5.656
386	Normal	0.087	0.052	0.175	1.875	2.128	4.372
387	Normal	0.19	0.121	0.235	1.89	2.141	9.536
388	Normal	0.145	0.090	0.213	1.84	2.113	7.295
389	Normal	0.156	0.095	0.309	1.858	2.138	7.839
390	Normal	0.098	0.059	0.247	1.875	2.129	4.923
391	Normal	0.141	0.089	0.242	1.908	2.115	7.094
392	Normal	0.228	0.148	0.345	1.868	2.094	11.442
393	Normal	0.205	0.129	0.343	1.908	2.13	10.291
394	Normal	0.152	0.091	0.268	1.899	2.099	7.638
395	Normal	0.121	0.073	0.339	1.864	2.188	6.055
396	Normal	0.081	0.051	0.186	1.894	2.168	4.073
397	Normal	0.08	0.050	0.159	1.909	2.136	4.043
398	Normal	0.17	0.103	0.250	1.862	2.108	8.523
399	Normal	0.284	0.178	0.333	1.913	2.184	14.229
400	Normal	0.133	0.082	0.218	1.828	2.14	6.653
401	Normal	0.164	0.101	0.209	1.84	2.114	8.213
402	Normal	0.085	0.053	0.206	1.823	2.142	4.254
403	Normal	0.052	0.035	0.141	1.894	2.105	2.644
404	Normal	0.083	0.057	0.165	1.893	2.138	4.193
405	Normal	0.171	0.111	0.265	1.853	2.074	8.553
406	Normal	0.091	0.058	0.161	1.868	2.094	4.553
407	Normal	0.096	0.063	0.186	1.841	2.047	4.806
408	Normal	0.067	0.044	0.137	1.835	2.117	3.353
409	Normal	0.029	0.023	0.111	1.919	2.098	1.475
410	Normal	0.204	0.127	0.238	1.829	2.189	10.246
411	Normal	0.315	0.188	0.319	1.892	2.217	15.76
412	Normal	0.137	0.085	0.187	1.825	2.065	6.868
413	Normal	0.13	0.080	0.205	1.845	2.069	6.546
414	Normal	0.115	0.074	0.189	1.879	2.142	5.793
415	Normal	0.164	0.104	0.281	1.904	2.116	8.241
416	Normal	0.059	0.045	0.123	1.84	2.113	2.982
417	Normal	0.103	0.064	0.224	1.826	2.09	5.157
418	Normal	0.089	0.055	0.114	1.823	2.112	4.48
419	Normal	0.078	0.052	0.158	1.837	2.128	3.942
420	Normal	0.151	0.096	0.176	1.897	2.19	7.577
421	Normal	0.07	0.047	0.213	1.921	2.16	3.527
422	Normal	0.093	0.061	0.141	1.837	2.094	4.675
423	Normal	0.096	0.064	0.160	1.827	2.13	4.825
424	Normal	0.302	0.196	0.863	1.86	2.181	15.132
425	Normal	0.155	0.110	0.334	1.825	2.094	7.766
426	Normal	0.118	0.081	0.195	1.887	2.139	5.947
427	Normal	0.134	0.088	0.194	1.847	2.123	6.746
428	Normal	0.186	0.124	0.303	1.92	2.146	9.347
429	Normal	0.181	0.124	0.321	1.874	2.095	9.059
430	Normal	0.207	0.133	0.286	1.875	2.055	10.393
431	Normal	0.079	0.055	0.213	1.845	2.102	3.966
432	Normal	0.123	0.080	0.228	1.867	2.073	6.19
433	Normal	0.07	0.046	0.084	1.837	2.164	3.507
434	Normal	11.872	6.726	6.291	1.888	2.218	593.637
435	Normal	7.935	4.504	4.613	1.884	2.151	396.762
436	Normal	3.255	1.768	1.641	1.84	2.214	162.764
437	Normal	2.222	1.219	1.128	1.822	2.201	111.143
438	Normal	1.703	0.933	0.810	1.825	2.101	85.191
439	Normal	1.604	0.918	0.897	1.869	2.218	80.227
440	Normal	1.592	0.886	0.775	1.919	2.054	79.627
441	Normal	3.242	1.777	1.605	1.824	2.019	162.141
442	Normal	1.552	0.856	0.753	1.812	2.059	77.628
443	Normal	2.317	1.294	1.310	1.913	2.199	115.894
444	Normal	8.067	4.367	4.099	1.847	2.198	403.374
445	Normal	1.279	0.689	0.578	1.856	2.211	63.954
446	Normal	2.315	1.276	1.201	1.813	2.157	115.752
447	Normal	1.91	1.048	0.886	1.822	2.155	95.525
448	Normal	1.547	0.856	0.719	1.806	2.152	77.387
449	Normal	1.638	0.913	0.909	1.917	2.132	81.943
450	Normal	0.986	0.534	0.451	1.846	2.184	49.322
451	Normal	1.698	0.966	1.150	1.88	2.207	84.947
452	Normal	1.327	0.718	0.616	1.847	2.152	66.383
453	Normal	1.074	0.579	0.487	1.853	2.201	53.702
454	Normal	1.036	0.562	0.468	1.844	2.215	51.848
455	Normal	1.082	0.605	0.517	1.911	2.09	54.115
456	Normal	1.463	0.801	0.727	1.826	2.01	73.177
457	Normal	1.352	0.743	0.711	1.817	2.23	67.613
458	Normal	1.404	0.767	0.665	1.83	2.11	70.231
459	Normal	1.612	0.877	0.777	1.837	2.072	80.603
460	Normal	2.543	1.563	3.375	1.849	2.084	127.153
461	Normal	2	1.093	0.893	1.83	2.238	100.056
462	Normal	2.439	1.402	1.626	1.863	2.23	121.99
463	Normal	1.353	0.746	0.712	1.813	2.132	67.698
464	Normal	1.369	0.743	0.646	1.842	2.118	68.485
465	Normal	1.884	1.021	1.052	1.842	2.221	94.248
466	Normal	1.517	0.825	0.824	1.838	2.172	75.89
467	Normal	1.193	0.645	0.578	1.847	2.062	59.683
468	Normal	1.174	0.631	0.622	1.858	2.216	58.703
469	Normal	1.386	0.759	0.766	1.826	2.14	69.327
470	Normal	1.161	0.661	0.758	1.88	2.162	58.084
471	Normal	1.206	0.671	0.608	1.92	2.211	60.301
472	Normal	1.252	0.716	1.031	1.872	2.246	62.648
473	Normal	1.094	0.602	0.564	1.817	2.17	54.718
474	Normal	1.154	0.611	0.644	1.888	2.223	57.725
475	Normal	1.209	0.682	0.589	1.894	2.052	60.463
476	Normal	1.26	0.686	0.607	1.836	2.073	63.018
477	Normal	1.207	0.666	0.686	1.811	2.19	60.38
478	Normal	1.669	0.920	0.798	1.813	2.091	83.499
479	Normal	1.105	0.601	0.558	1.837	2.211	55.293
480	Normal	1.516	0.851	0.911	1.904	2.194	75.84
481	Normal	1.19	0.638	0.631	1.865	2.217	59.529
482	Normal	18.345	10.237	9.683	1.914	2.225	917.291
483	Normal	1.256	0.678	0.617	1.851	2.035	62.802
484	Normal	1.431	0.805	0.841	1.899	2.23	71.556
485	Normal	1.217	0.660	0.766	1.842	2.219	60.895
486	Normal	1.197	0.646	0.766	1.852	2.193	59.889
487	Normal	1.164	0.636	0.540	1.83	2.152	58.212
488	Normal	1.156	0.636	0.551	1.817	2.097	57.805
489	Normal	1.181	0.662	0.544	1.906	2.169	59.062
490	Normal	1.236	0.679	0.628	1.818	2.198	61.838
491	Normal	1.282	0.711	0.629	1.801	2.036	64.122
492	Normal	1.26	0.704	0.611	1.913	2.06	63.038
493	Normal	1.199	0.691	0.713	1.856	2.21	59.969
494	Normal	1.275	0.705	0.777	1.808	2.172	63.783
495	Normal	1.257	0.716	0.617	1.876	2.037	62.853
496	Normal	1.223	0.679	0.603	1.801	2.026	61.17
497	Normal	1.254	0.687	0.631	1.823	2.216	62.716
498	Normal	1.312	0.716	0.597	1.832	2.197	65.621
499	Normal	1.218	0.677	0.616	1.922	2.206	60.926
500	Normal	1.247	0.676	0.614	1.842	2.03	62.351
501	Normal	1.277	0.707	0.627	1.805	2.035	63.852
502	Normal	1.414	0.775	0.646	1.824	2.189	70.722
503	Normal	1.271	0.706	0.638	1.921	2.223	63.564
504	Normal	1.211	0.679	0.654	1.906	2.182	60.573
505	Normal	0.707	0.410	0.495	1.847	2.158	35.387
506	Normal	0.692	0.377	0.344	1.835	2.01	34.625
507	Normal	0.774	0.429	0.406	1.802	2.137	38.717
508	Normal	2.128	1.198	1.120	1.899	2.131	106.441
509	Normal	1.108	0.632	0.675	1.875	2.172	55.404
510	Normal	1.193	0.676	0.689	1.887	2.162	59.679
511	Normal	1.092	0.621	0.560	1.881	2.18	54.62
512	Normal	1.341	0.764	0.790	1.879	2.228	67.095
513	Normal	1.195	0.666	0.769	1.915	2.183	59.767
514	Normal	0.544	0.312	0.472	1.867	2.282	27.224
515	Normal	2.268	1.321	1.696	1.84	2.267	113.417
516	Normal	1.045	0.586	0.653	1.905	2.132	52.292
517	Normal	1.724	0.978	0.914	1.884	2.216	86.206
518	Normal	1.099	0.605	0.533	1.817	2.062	54.978
519	Normal	1.097	0.632	0.644	1.857	2.133	54.889
520	Normal	1.287	0.749	0.981	1.841	2.243	64.399
521	Normal	1.511	0.889	1.002	1.922	2.138	75.551
522	Normal	5.019	2.804	2.984	1.913	2.212	250.989
523	Normal	1.06	0.598	0.607	1.895	2.177	53.048
524	Normal	3.704	2.042	2.045	1.814	2.142	185.236
525	Normal	0.963	0.537	0.519	1.917	2.187	48.195
526	Normal	1.044	0.589	0.558	1.892	2.201	52.206
527	Normal	0.303	0.163	0.139	1.863	2.187	15.21
528	Normal	0.044	0.024	0.02	1.809	2.166	2.191
529	Normal	0.34	0.184	0.162	1.846	2.103	17.027
530	Normal	0.396	0.216	0.189	1.83	2.096	19.873
531	Normal	0.058	0.032	0.027	1.823	2.115	2.889
532	Normal	0.196	0.105	0.09	1.868	2.167	9.797
533	Normal	0.339	0.183	0.165	1.852	2.051	17.012
534	Normal	0.238	0.132	0.114	1.802	2.096	11.916
535	Normal	0.107	0.054	0.049	1.985	2.173	5.38
536	Normal	0.06	0.032	0.028	1.849	2.177	3
537	Normal	0.029	0.015	0.014	1.877	2.069	1.476
538	Normal	0.246	0.129	0.123	1.902	2.002	12.285
539	Normal	0.105	0.056	0.051	1.866	2.075	5.265
540	Normal	0.293	0.159	0.145	1.84	2.023	14.658
541	Normal	0.219	0.113	0.099	1.934	2.211	10.984
542	Normal	0.388	0.211	0.18	1.838	2.151	19.426
543	Normal	0.372	0.19	0.181	1.957	2.057	18.629
544	Normal	0.084	0.043	0.041	1.973	2.055	4.194
545	Normal	0.213	0.108	0.096	1.974	2.212	10.697
546	Normal	0.04	0.021	0.018	1.932	2.213	1.983
547	Normal	0.045	0.023	0.021	1.999	2.112	2.266
548	Normal	0.067	0.034	0.032	1.981	2.113	3.342
549	Normal	0.176	0.093	0.079	1.901	2.219	8.789
550	Normal	0.145	0.077	0.069	1.881	2.09	7.28
551	Normal	0.206	0.11	0.097	1.87	2.129	10.344
552	Normal	0.207	0.108	0.102	1.924	2.026	10.352
553	Normal	0.057	0.029	0.027	1.965	2.086	2.864
554	Normal	0.289	0.15	0.137	1.927	2.108	14.473
555	Normal	0.162	0.085	0.079	1.897	2.045	8.141
556	Normal	0.123	0.065	0.057	1.894	2.155	6.155
557	Normal	0.367	0.199	0.178	1.847	2.06	18.35
558	Normal	0.321	0.175	0.145	1.837	2.218	16.097
559	Normal	0.304	0.159	0.142	1.914	2.141	15.246
560	Normal	0.285	0.156	0.141	1.827	2.018	14.297
561	Normal	0.265	0.135	0.124	1.966	2.144	13.263
562	Normal	0.035	0.018	0.016	1.924	2.193	1.763
563	Normal	0.325	0.18	0.155	1.805	2.1	16.312
564	Normal	0.191	0.098	0.092	1.955	2.068	9.576
565	Normal	0.088	0.044	0.042	1.99	2.106	4.424
566	Normal	0.198	0.103	0.091	1.922	2.175	9.962
567	Normal	0.197	0.106	0.098	1.863	2.003	9.876
568	Normal	0.151	0.083	0.071	1.828	2.113	7.571
569	Normal	0.17	0.086	0.078	1.982	2.191	8.523
570	Normal	0.381	0.209	0.188	1.824	2.024	19.078
571	Normal	0.233	0.119	0.115	1.961	2.029	11.712
572	Normal	0.206	0.112	0.099	1.838	2.089	10.314
573	Normal	0.323	0.166	0.153	1.941	2.109	16.186
574	Normal	0.23	0.125	0.111	1.842	2.075	11.536
575	Normal	0.347	0.185	0.161	1.877	2.159	17.38
576	Normal	0.194	0.098	0.09	1.984	2.153	9.714
577	Normal	0.195	0.105	0.092	1.86	2.124	9.784
578	Normal	0.3	0.156	0.141	1.918	2.129	15.04
579	Normal	0.25	0.13	0.121	1.924	2.064	12.544
580	Normal	0.339	0.179	0.167	1.899	2.036	17.007
581	Normal	0.064	0.033	0.03	1.961	2.158	3.193
582	Normal	0.175	0.095	0.084	1.85	2.074	8.734
583	Normal	0.397	0.215	0.191	1.845	2.075	19.892
584	Normal	0.255	0.131	0.117	1.952	2.175	12.762
585	Normal	0.027	0.015	0.013	1.862	2.157	1.361
586	Normal	0.055	0.029	0.026	1.916	2.139	2.74
587	Normal	0.17	0.09	0.083	1.896	2.054	8.512
588	Normal	0.383	0.196	0.185	1.952	2.074	19.208
589	Normal	0.131	0.071	0.062	1.835	2.107	6.544
590	Normal	0.05	0.026	0.024	1.905	2.056	2.491
591	Normal	0.762	0.409	0.345	1.864	2.207	38.126
592	Normal	0.645	0.333	0.308	1.936	2.095	32.308
593	Normal	0.537	0.286	0.243	1.88	2.208	26.863
594	Normal	0.8	0.439	0.397	1.822	2.016	40.058
595	Normal	0.483	0.247	0.231	1.954	2.093	24.202
596	Normal	0.712	0.37	0.33	1.924	2.158	35.721
597	Normal	0.442	0.236	0.208	1.87	2.125	22.174
598	Normal	0.754	0.396	0.359	1.905	2.101	37.699
599	Normal	0.772	0.403	0.358	1.918	2.158	38.734
600	Normal	0.488	0.268	0.237	1.821	2.061	24.451
601	Normal	0.81	0.413	0.368	1.962	2.202	40.633
602	Normal	0.616	0.334	0.297	1.844	2.075	30.886
603	Normal	0.591	0.318	0.271	1.856	2.181	29.55
604	Normal	0.522	0.279	0.251	1.873	2.076	26.183
605	Normal	0.496	0.268	0.241	1.848	2.057	24.818
606	Normal	0.628	0.333	0.285	1.888	2.201	31.515
607	Normal	0.6	0.305	0.296	1.964	2.025	29.994
608	Normal	0.674	0.351	0.335	1.919	2.011	33.841
609	Normal	0.402	0.22	0.196	1.831	2.054	20.119
610	Normal	0.465	0.238	0.22	1.957	2.11	23.318
611	Normal	0.893	0.471	0.446	1.895	2.003	44.778
612	Normal	0.744	0.394	0.365	1.888	2.04	37.328
613	Normal	0.779	0.398	0.389	1.958	2.005	38.937
614	Normal	0.888	0.485	0.443	1.83	2.004	44.432
615	Normal	0.995	0.532	0.468	1.869	2.126	49.944
616	Normal	0.682	0.352	0.335	1.938	2.033	34.149
617	Normal	0.994	0.517	0.479	1.923	2.077	49.801
618	Normal	0.656	0.352	0.298	1.864	2.201	32.894
619	Normal	0.669	0.365	0.316	1.834	2.116	33.488
620	Normal	0.905	0.458	0.417	1.974	2.168	45.355
621	Normal	6.281	3.357	2.846	1.871	2.207	314.899
622	Normal	4.074	2.157	1.984	1.889	2.053	204.388
623	Normal	3.582	1.944	1.668	1.843	2.148	179.722
624	Normal	8.892	4.91	4.157	1.811	2.139	446.13
625	Normal	9.761	4.917	4.837	1.985	2.018	488.352
626	Normal	7.786	4.257	3.858	1.829	2.018	390.244
627	Normal	6.13	3.303	2.75	1.856	2.229	307.02
628	Normal	4.549	2.495	2.078	1.823	2.189	228.011
629	Normal	5.838	2.98	2.662	1.959	2.193	292.42
630	Normal	0.047	0.025	0.022	1.85	2.11	2.349
631	Normal	0.057	0.03	0.027	1.872	2.143	2.854
632	Normal	0.206	0.112	0.095	1.844	2.175	10.342
633	Normal	0.282	0.146	0.135	1.936	2.086	14.131
634	Normal	0.189	0.096	0.086	1.978	2.188	9.498
635	Normal	0.065	0.033	0.032	1.987	2.005	3.273
636	Normal	0.355	0.178	0.168	1.991	2.11	17.814
637	Normal	0.136	0.075	0.068	1.822	2.007	6.803
638	Normal	0.393	0.212	0.183	1.856	2.152	19.658
639	Normal	0.171	0.09	0.083	1.908	2.05	8.56
640	Normal	0.2	0.101	0.091	1.985	2.205	10.002
641	Normal	0.024	0.013	0.012	1.835	2.031	1.211
642	Normal	0.358	0.183	0.161	1.953	2.219	17.949
643	Normal	0.037	0.02	0.017	1.894	2.158	1.872
644	Normal	0.19	0.096	0.089	1.989	2.125	9.517
645	Normal	0.138	0.075	0.068	1.83	2.03	6.898
646	Normal	0.193	0.102	0.091	1.895	2.114	9.683
647	Normal	0.219	0.118	0.098	1.862	2.224	11.013
648	Normal	0.09	0.047	0.041	1.919	2.206	4.516
649	Normal	0.288	0.153	0.131	1.884	2.194	14.423
